# Supplementary material for: Infection History Shapes Co-Epidemic Dynamics: A Transmission Source–Pathway Decomposition for COVID-19 and Influenza
Source: Microorganisms. 2026 May 30;14(6):1239. doi: 10.3390/microorganisms14061239 (PMC13302906; doi:10.3390/microorganisms14061239)
Supplement: Supplementary file 1 [file microorganisms-14-01239-s001.zip]

Archive with 1 entries (1 files):
- microorganisms-4272440-supplementary.pdf
